# Supplementary material for: Screening Food Insecure during Pregnancy: Pilot Testing an Effective Brief Tool for Use in an Australian Antenatal Care Setting
Source: Nutrients. 2022 Nov 3;14(21):4633. doi: 10.3390/nu14214633 (PMC9654102; doi:10.3390/nu14214633)
Supplement: Supplementary file 1 [file nutrients-14-04633-s001.zip]

Archive with 1 entries (1 files):
- nutrients-1998969-supplementary.pdf
